# Supplementary material for: Modeling the rhythmic complexity of professional drumming with an oscillation-driven reservoir computer
Source: Cogn Neurodyn. 2026 Jul 16;20(1):140. doi: 10.1007/s11571-026-10512-5 (PMC13373152; doi:10.1007/s11571-026-10512-5)
Supplement: Supplementary file 1 — (zip 53221 KB) [file 11571_2026_10512_MOESM1_ESM.zip]

Archive with 32 entries (31 files):
- Audio/
- __MACOSX/._Audio
- Audio/S09_50-100_hihat.wav
- __MACOSX/Audio/._S09_50-100_hihat.wav
- Audio/S02_target_funk.wav
- __MACOSX/Audio/._S02_target_funk.wav
- Audio/S07_10-25_hihat.wav
- __MACOSX/Audio/._S07_10-25_hihat.wav
- Audio/.DS_Store
- __MACOSX/Audio/._.DS_Store
- Audio/S08_25-50_hihat.wav
- __MACOSX/Audio/._S08_25-50_hihat.wav
- Audio/S05_target_rock.wav
- __MACOSX/Audio/._S05_target_rock.wav
- Audio/S10_shuffled_hihat.wav
- __MACOSX/Audio/._S10_shuffled_hihat.wav
- Audio/S01_target_hihat.wav
- __MACOSX/Audio/._S01_target_hihat.wav
- Audio/S14_output_rock.wav
- __MACOSX/Audio/._S14_output_rock.wav
- Audio/S04_target_samba.wav
- __MACOSX/Audio/._S04_target_samba.wav
- Audio/S03_target_jazz.wav
- __MACOSX/Audio/._S03_target_jazz.wav
- Audio/S13_output_samba.wav
- __MACOSX/Audio/._S13_output_samba.wav
- Audio/S06_without_hihat.wav
- __MACOSX/Audio/._S06_without_hihat.wav
- Audio/S11_output_funk.wav
- __MACOSX/Audio/._S11_output_funk.wav
- Audio/S12_output_jazz.wav
- __MACOSX/Audio/._S12_output_jazz.wav
